# Supplementary material for: Detection of volatile sulfur compounds (VSCs) in exhaled breath as a potential diagnostic method for oral squamous cell carcinoma
Source: BMC Oral Health. 2022 Jul 1;22:268. doi: 10.1186/s12903-022-02301-3 (PMC9250215; doi:10.1186/s12903-022-02301-3)
Supplement: Supplementary file 1 — Additional file 1: Raw data containing the collected concentrations of volatile sulfur compounds. [file 12903_2022_2301_MOESM1_ESM.csv]

Raw data containing the collected concentrations of volatile sulfur compounds.
	ID	Enrolled.date	sex	age	groups	location	stage	surgery	chemo	tongue_coating	tongue_brushing	smoking	medicine	H2S	H2S_ppb	CH3SH	CH3SH_ppb	tongue_coating_score	VSC	VSC_ppb	ratio	ratio_ppb
1	S-01	2018.12.11	2	64	0	NA	NA	NA	NA		1	0	0	0.18	13	0.14	7	0	0.32	20	0.777777778	0.538461538
2	S-03	2018.12.17	2	48	0	NA	NA	NA	NA		0	0	1	0.13	10	0.11	5	0	0.24	15	0.846153846	0.5
3	S-04	2018.12.19	1	42	0	NA	NA	NA	NA	2 x 1 = 2	1	0	0	2.78	208	0.37	19	2	3.15	227	0.133093525	0.091346154
4	S-05	2018.12.19	1	39	0	NA	NA	NA	NA	1 X 1 = 1	1	0	0	0.25	19	0.15	7	1	0.4	26	0.6	0.368421053
5	S-06	2019.01.09	2	46	1	1	2	1	1		1	0	0	6.21	464	4.05	214	0	10.26	678	0.652173913	0.461206897
6	S-07	2019.01.09	2	83	1	1	2	1	0		1	0	0	26.78	2000	18.15	960	0	44.93	2960	0.677744586	0.48
7	S-08	2019.01.09	1	42	1	1	4	1	1	2 x 1 = 2	0	1	0	26.78	2000	12.85	680	2	39.63	2680	0.479835698	0.34
8	S-09	2019.01.11	2	69	1	3	3	1	0	2 x 1 = 2	1	0	0	26.78	2000	24.34	1288	2	51.12	3288	0.908887229	0.644
9	S-10	2019.01.18	1	72	1	2	4	1	1	2 x 2 = 4	1	0	0	10.82	808	16.19	856	4	27.01	1664	1.496303142	1.059405941
10	S-11	2019.01.29	1	44	0	NA	NA	NA	NA	2 x 1 = 2	0	1	0	4.72	352	0.69	36	2	5.41	388	0.146186441	0.102272727
11	S-12	2019.01.30	1	52	1	2	4	1	1	2 x 1 = 2	1	1	0	4.18	312	1.35	71	2	5.53	383	0.322966507	0.227564103
12	S-13	2019.01.30	2	75	1	2	2	1	0	1 x 1 = 1	0	0	0	10.08	753	24.38	1289	1	34.46	2042	2.418650794	1.711819389
13	S-14	2019.01.31	1	38	0	NA	NA	NA	NA	2 x 1 = 2	0	0	0	2.08	155	1.06	56	2	3.14	211	0.509615385	0.361290323
14	S-15	2019.03.22	1	75	1	2	4	1	0	2 x 1 = 2	1	0	0	0.22	16	0.19	10	2	0.41	26	0.863636364	0.625
15	S-16	2019.04.25	1	45	1	2	4	0	1	1 X 2 = 2	1	0	0	2.28	170	1.19	63	2	3.47	233	0.521929825	0.370588235
16	S-17	2019.04.29	2	36	0	NA	NA	NA	NA	0	1	0	0	0.91	68	0.52	28	0	1.43	96	0.571428571	0.411764706
17	S-18	2019.04.29	2	36	0	NA	NA	NA	NA	0	1	0	0	1.48	110	2.62	138	0	4.1	248	1.77027027	1.254545455
18	S-19	2019.04.30	1	29	0	NA	NA	NA	NA	0	1	0	0	0.22	17	0.1	5	0	0.32	22	0.454545455	0.294117647
19	S-20	2019.05.08	2	82	1	1	4	1	0	1 x 1 = 1	1	0	0	4.75	355	3.73	197	1	8.48	552	0.785263158	0.554929577
20	S-21	2019.05.14	1	45	1	1	4	1	1	2 x 1 = 2	1	1	0	13.33	995	3.79	200	2	17.12	1195	0.28432108	0.201005025
21	S-22	2019.05.15	1	69	0	NA	NA	NA	NA	1 x 2 = 2	1	1	1	4.37	326	6.19	327	2	10.56	653	1.416475973	1.003067485
22	S-23	2019.05.17	1	65	1	3	4	1	1	2 x 2 = 4	0	1	0	12.17	909	16.95	897	4	29.12	1806	1.392769104	0.98679868
23	S-24	2019.07.01	1	36	1	1	3	1	0		0	0	0	0.24	18	1.82	96	0	2.06	114	7.583333333	5.333333333
24	S-25	2019.07.15	2	86	1	3	4	0	0	0	0	0	0	26.78	2000	17.98	951	0	44.76	2951	0.671396565	0.4755
25	S-26	2019.07.22	1	40	1	2	4	1	0	2 x 1 = 2	0	0	0	2.18	163	0.98	52	2	3.16	215	0.449541284	0.319018405
26	S-27	2019.07.23	1	75	1	2	4	1	0	2 x 2 = 4	1	0	0	1.23	91	1.7	90	4	2.93	181	1.382113821	0.989010989
27	S-28	2019.07.26	1	55	1	1	2	1	0		1	0	0	23.18	1731	6.96	368	0	30.14	2099	0.300258844	0.212593876
28	S-29	2019.07.29	1	75	1	2	3	1	0		0	1	0	2.37	177	4.27	226	0	6.64	403	1.801687764	1.276836158
29	S-30	2019.07.30	1	57	1	1	1	1	0	0	1	1	0	0.58	43	0.76	40	0	1.34	83	1.310344828	0.930232558
30	S-31	2019.07.30	1	66	1	1	1	1	0	1	1	1	0	5.1	381	3.21	169	1	8.31	550	0.629411765	0.443569554
31	S-32	2019.08.02	2	69	1	2	4	1	0	1 x 1 = 1	1	0	0	0.77	58	0.41	21	1	1.18	79	0.532467532	0.362068966
32	S-33	2019.08.19	2	87	1	2	4	1	0	0	1	0	0	1.28	96	0.73	38	0	2.01	134	0.5703125	0.395833333
33	S-34	2019.08.19	2	36	1	1	1	1	0	0	1	0	0	0.65	48	0.15	8	0	0.8	56	0.230769231	0.166666667
34	S-35	2019.09.03	1	56	1	2	2	1	1	2 x 2 = 4	1	1	0	26.78	2000	21.43	1133	4	48.21	3133	0.800224048	0.5665
35	S-37	2019.09.09	2	62	1	2	4	1	0	3 x 1 =3	0	0	0	15.4	1150	7.21	381	3	22.61	1531	0.468181818	0.331304348
36	S-38	2019.09.09	2	53	1	2	1	1	0	2 x 1 = 2	1	0	0	0.86	64	0.35	18	2	1.21	82	0.406976744	0.28125
37	S-39	2019.09.09	2	62	1	1	1	1	0	0	1	1	0	0.56	42	0.64	34	0	1.2	76	1.142857143	0.80952381
38	S-40	2019.10.10	2	72	1	1	2	1	0	3 x 2 = 6	0	0	0	1.29	96	17.83	943	6	19.12	1039	13.82170543	9.822916667
39	S-41	2019.11.22	1	45	1	1	3	1	0	1 x 1 = 1	1	1	0	2.84	212	0.77	41	1	3.61	253	0.271126761	0.193396226
40	S-42	2019.11.29	2	48	1	2	2	1	0	2 x 1 = 2	1	0	0	11.82	883	9.91	524	2	21.73	1407	0.838409475	0.593431484
41	S-43	2019.12.02	2	72	1	1	1	1	0	0	1	0	0	1.96	147	7.85	415	0	9.81	562	4.005102041	2.823129252
42	S-44	2019.12.27	2	42	1	1	1	1	0	0	1	0	0	21.95	1640	7.69	407	0	29.64	2047	0.350341686	0.248170732
43	S-45	2019.12.30	2	56	1	2	4	1	0	1x1=1	1	0	0	0.67	50	2.23	118	1	2.9	168	3.328358209	2.36
44	S-46	2020.01.10	1	81	1	2	4	0	0	1x1=1	0	0	0	0.89	66	1.4	74	1	2.29	140	1.573033708	1.121212121
45	S-47	2020.01.20	2	32	0	NA	NA	NA	NA	0	0	0	0	0.24	18	0.05	2	0	0.29	20	0.208333333	0.111111111
46	S-48	2020.02.06	1	21	0	NA	NA	NA	NA	2x1=2	0	0	0	2.17	162	5.49	290	2	7.66	452	2.529953917	1.790123457
47	S-49	2020.02.06	1	55	1	1	2	1	0	1x1=1	0	0	0	5.44	406	2.46	130	1	7.9	536	0.452205882	0.320197044
48	S-51	2020.02.12	2	23	0	NA	NA	NA	NA	1x1=1	1	0	0	4.04	301.4925373	1.11	58	1	5.15	359.4925373	0.274752475	0.192376238
49	S-52	2020.02.05	1	25	1	1	3	0	0	0	1	0	0	23.28	1739	9.22	488	0	32.5	2227	0.39604811	0.280621047
50	S-53	2020.02.13	1	24	0	NA	NA	NA	NA	1x1=1	1	0	0	0.01	0.746268657	0.18	9	1	0.19	9.746268657	18	12.06
51	S-54	2020.02.13	1	70	1	2	4	1	0	1x1=1	0	0	0	0.54	40	0.1	5	1	0.64	45	0.185185185	0.125
52	S-55	2020.02.19	2	62	1	1	1	1	0	1x1=1	0	0	1	9.13	682	8.67	459	1	17.8	1141	0.949616648	0.673020528
53	S-56	2020.02.20	1	38	0	NA	NA	NA	NA	0	1	0	0	3.05	228	1.38	73	0	4.43	301	0.452459016	0.320175439
54	S-57	2020.02.21	1	71	1	3	1	1	0	1x2=2	1	0	1	0.56	42	1.21	64	2	1.77	106	2.160714286	1.523809524
55	S-58	2020.02.24	2	70	1	2	4	1	0	3x1=3	1	0	0	9.67	722	0.57	30	3	10.24	752	0.058945191	0.041551247
56	S-59	2020.02.24	2	46	0	NA	NA	NA	NA	3x1=3	1	0	0	0.27	20.14925373	0.16	8	3	0.43	28.14925373	0.592592593	0.397037037
57	S-60	2020.03.05	1	59	1	3	2	1	0	1x1=1	0	0	1	0.42	32	0.23	12	1	0.65	44	0.547619048	0.375
58	S-61	2020.03.08	2	55	1	2	4	1	1	1x1=1	1	0	0	26.78	2000	8.93	472	1	35.71	2472	0.333457804	0.236
59	S-62	2020.03.09	1	51	1	3	4	0	1	3x2=6	0	1	1	10.12	756	11.98	634	6	22.1	1390	1.183794466	0.838624339
60	S-63	2020.03.16	2	62	1	1	1	1	0	2x1=2	0	0	1	0.72	54	0.43	22	2	1.15	76	0.597222222	0.407407407
61	S-65	2020.03.22	2	48	1	1	3	1	0	2x1=2	1	0	0	5.01	374	1.33	70	2	6.34	444	0.265469062	0.187165775
62	S-66	2020.03.30	2	73	1	2	2	1	0	3x1=3	0	0	0	0.13	10	1.28	68	3	1.41	78	9.846153846	6.8
63	S-67	2020.04.04	1	29	0	NA	NA	NA	NA	3x1=3	1	1	0	2.04	152	0.76	40	3	2.8	192	0.37254902	0.263157895
64	S-68	2020.04.05	2	34	1	2	4	1	0	3x1=3	1	0	0	26.78	2000	21.6	1142	3	48.38	3142	0.806572069	0.571
65	S-69	2020.04.09	2	52	1	1	4	1	0	3x1=3	1	0	0	0.76	57	0.13	7	3	0.89	64	0.171052632	0.122807018
66	S-70	2020.04.12	1	67	1	2	4	1	0	1x1=1	1	0	0	0.58	43	0.76	40	1	1.34	83	1.310344828	0.930232558
67	S-71	2020.04.16	2	79	1	2	3	1	0	1x1=1	1	0	1	0.49	37	0.84	44	1	1.33	81	1.714285714	1.189189189
68	S-72	2020.04.20	2	36	0	NA	NA	NA	NA	1x1=1	1	0	0	0.79	59	0.1	5	1	0.89	64	0.126582278	0.084745763
69	S-73	2020.04.24	1	39	0	NA	NA	NA	NA	3x2=6	1	0	0	0.51	38	0.15	7	6	0.66	45	0.294117647	0.184210526
70	S-74	2020.04.24	1	29	0	NA	NA	NA	NA	0	1	1	0	4.33	323	1.18	62	0	5.51	385	0.272517321	0.191950464
71	S-75	2020.04.24	1	41	0	NA	NA	NA	NA	0	1	1	0	6.03	451	2.69	142	0	8.72	593	0.446102819	0.314855876
72	S-76	2020.04.24	1	29	0	NA	NA	NA	NA	1x1=1	1	0	0	0.95	71	0.43	22	1	1.38	93	0.452631579	0.309859155
73	S-77	2020.04.27	1	41	0	NA	NA	NA	NA	3x1=3	0	0	0	1.74	130	1.54	81	3	3.28	211	0.885057471	0.623076923
74	S-78	2020.04.27	1	33	0	NA	NA	NA	NA	1x1=1	1	0	0	0.8	60	0.18	9	1	0.98	69	0.225	0.15
75	S-80	2020.05.04	2	39	0	NA	NA	NA	NA	0	0	0	0	4.85	362	0.92	48	0	5.77	410	0.189690722	0.132596685
76	S-81	2020.05.04	2	31	0	NA	NA	NA	NA	0	1	0	0	0.84	63	0.21	11	0	1.05	74	0.25	0.174603175
77	S-82	2020.05.07	1	39	0	NA	NA	NA	NA	3x1=3	1	0	0	0.51	38	1.11	58	3	1.62	96	2.176470588	1.526315789
78	S-83	2020.05.10	2	37	0	NA	NA	NA	NA	2x1=2	1	0	0	0.29	21	0.2	10	2	0.49	31	0.689655172	0.476190476
79	S-84	2020.05.25	1	44	0	NA	NA	NA	NA	3x1=3	1	0	0	0.27	20	0.33	17	3	0.6	37	1.222222222	0.85
80	S-85	2020.06.01	1	33	0	NA	NA	NA	NA	3x2=6	0	0	0	0.27	20	0.2	10	6	0.47	30	0.740740741	0.5
81	S-86	2020.06.04	1	37	0	NA	NA	NA	NA	0	1	0	0	4.92	368	2.42	128	0	7.34	496	0.491869919	0.347826087
82	S-87	2020.06.23	1	30	0	NA	NA	NA	NA	0	1	1	0	0.65	48	0.15	7	0	0.8	55	0.230769231	0.145833333
83	S-88	2020.06.23	1	49	0	NA	NA	NA	NA	3x1	0	1	0	0.96	71	0.4	21	1	1.36	92	0.416666667	0.295774648
84	S-89	2020.06.24	2	30	0	NA	NA	NA	NA	0	1	0	0	0.78	58	0.75	39	0	1.53	97	0.961538462	0.672413793
85	S-90	2020.06.28	2	30	0	NA	NA	NA	NA	0	0	1	0	3.3	246	2.95	156	0	6.25	402	0.893939394	0.634146341
86	S-91	2020.07.12	1	30	0	NA	NA	NA	NA	0	0	0	0	0.63	47	0.63	33	0	1.26	80	1	0.70212766
87	S-92	2020.07.26	2	41	0	NA	NA	NA	NA	0	1	0	0	0.69	52	1.31	69	0	2	121	1.898550725	1.326923077
88	S-93	2020.07.30	2	39	0	NA	NA	NA	NA	0	0	0	0	6.06	453	6.58	348	0	12.64	801	1.085808581	0.768211921
89	S-94	2020.08.02	2	38	0	NA	NA	NA	NA	3x1=3	0	0	0	13.16	983	11.65	616	3	24.81	1599	0.885258359	0.626653103
90	S-95	2020.08.03	2	35	0	NA	NA	NA	NA	0	1	0	0	0.4	30	0.28	14	0	0.68	44	0.7	0.466666667
91	S-96	2020.08.08	1	32	0	NA	NA	NA	NA	0	1	0	0	5.5	410	3	158	0	8.5	568	0.545454545	0.385365854
92	S-97	2020.08.08	1	31	0	NA	NA	NA	NA	3x1	1	0	0	1.33	99	0.78	41	1	2.11	140	0.586466165	0.414141414
93	S-98	2020.08.17	2	37	0	NA	NA	NA	NA	0	1	0	0	0.05	4	0.25	13	0	0.3	17	5	3.25
94	S-99	2020.08.19	2	33	0	NA	NA	NA	NA	0	1	0	0	0.52	38	1.01	53	0	1.53	91	1.942307692	1.394736842
95	S-100	2020.08.19	1	29	0	NA	NA	NA	NA	0	1	0	0	0.97	73	1.07	56	0	2.04	129	1.103092784	0.767123288
96	S-101	2020.08.19	2	41	0	NA	NA	NA	NA	3x1=3	1	0	0	26.78	2000	10.13	536	3	36.91	2536	0.378267364	0.268
97	S-102	2020.08.25	2	31	0	NA	NA	NA	NA	3x1=3	0	0	0	1.71	127	0.74	39	3	2.45	166	0.432748538	0.307086614
98	S-103	2020.08.25	2	30	0	NA	NA	NA	NA	3x1=3	0	0	0	1.12	83	0.24	13	3	1.36	96	0.214285714	0.156626506
99	S-104	2020.08.25	2	35	0	NA	NA	NA	NA	3x1=3	1	0	0	11.91	889	5.2	275	3	17.11	1164	0.436607893	0.309336333
100	S-105	2020.08.27	1	29	0	NA	NA	NA	NA	0	1	0	0	0.02	1.492537313	0.038	2	0	0.058	3.492537313	1.9	1.34
